# Supplementary material for: Gelatin Nanoemulsion-Based Co-Delivery of Terbinafine and Essential Oils for Treatment of Candida albicans Biofilms
Source: Microorganisms. 2025 Jan 9;13(1):127. doi: 10.3390/microorganisms13010127 (PMC11767362; doi:10.3390/microorganisms13010127)
Supplement: Supplementary file 1 [file microorganisms-13-00127-s001.zip]

Archive with 1 entries (1 files):
- microorganisms-3410271-supplementary.pdf
